# Supplementary material for: Fucoxanthin Inhibits the Proliferation and Metastasis of Human Pharyngeal Squamous Cell Carcinoma by Regulating the PI3K/Akt/mTOR Signaling Pathway
Source: Molecules. 2024 Jul 30;29(15):3603. doi: 10.3390/molecules29153603 (PMC11314479; doi:10.3390/molecules29153603)
Supplement: Supplementary file 1 [file molecules-29-03603-s001.zip]

Archive with 1 entries (1 files):
- molecules-3090172-supplementary.pdf
